# Supplementary material for: Ensemble Transfer Learning for Fetal Head Analysis: From Segmentation to Gestational Age and Weight Prediction
Source: Diagnostics (Basel). 2022 Sep 15;12(9):2229. doi: 10.3390/diagnostics12092229 (PMC9497941; doi:10.3390/diagnostics12092229)
Supplement: Supplementary file 1 [file diagnostics-12-02229-s001.zip]

Archive with 2 entries (2 files):
- File S1 Sample of Models Prediction for GA against Doctor calculation.csv
- File S2 Sample of Models Prediction for EFW against Longitudinal reference in 50th Percentile.csv
