# Supplementary material for: Ensemble Transfer Learning for Fetal Head Analysis: From Segmentation to Gestational Age and Weight Prediction
Source: Diagnostics (Basel). 2022 Sep 15;12(9):2229. doi: 10.3390/diagnostics12092229 (PMC9497941; doi:10.3390/diagnostics12092229)
Supplement: Supplementary file 1 [file diagnostics-12-02229-s001.zip › File S1 Sample of Models Prediction for GA against Doctor calculation.csv]

filename	HC	BPD	GA by Doctor	Polynomial Regression	Linear Regression	Neural network	SGDRegressor	BaggingRegressor	LinearSVR	BayesianRidge	Random Forest Regressor	XGBRFRegressor	KNeighbors Regressor	AdaBoostRegressor	StackingRegressor	LGBMRegressor	VotingRegressor	DeepNN	Lasso
000_HC.png	45.57832762	11.82222251	12.07885997	8.88721	8.20676	10.6223	8.23552	11.6243	8.04451	8.20691	13.0422	14.7546	13.1025	13.4381	13.0147	13.3217	8.88513	8.9903	19.6704
001_HC.png	55.24619023	14.07638765	12.47301021	10.2296	9.69927	11.2158	9.59355	12.1808	9.52668	9.70107	13.043	14.7546	13.1025	13.4381	13.0147	13.3304	10.1471	10.2892	19.6704
002_HC.png	67.54213089	17.43115012	13.06846114	11.3549	10.948	12.9145	10.7968	12.9927	10.7406	10.9501	13.0447	14.7546	13.1877	13.4381	13.0147	13.3099	11.4592	11.487	19.6704
003_HC.png	67.1435226	19.44501868	13.3288092	11.4561	11.0206	13.0544	11.0954	13.1462	10.8758	11.0214	13.0421	14.7546	13.1475	13.4381	13.0147	13.3422	11.5708	11.4691	19.6704
004_HC.png	57.62523977	15.37119985	12.67082104	10.5158	9.98351	12.4748	9.95289	12.4935	9.80302	9.98739	13.0426	14.7546	13.2102	13.4381	13.0147	13.3099	10.6446	10.5835	19.6704
005_HC.png	70.321105	17.95116264	13.1763377	11.519	11.1381	12.0559	11.0027	12.9155	10.9777	11.138	13.0405	14.7546	13.1025	13.4381	13.0147	13.3422	11.4152	11.5528	19.6704
006_HC.png	64.32567061	17.45110244	13.02788674	11.3078	10.8621	13.2842	10.9112	13.049	10.676	10.8637	13.0426	14.7546	13.2102	13.4381	13.0147	13.3099	11.4884	11.3564	19.6704
007_HC.png	59.46210558	14.65448799	12.59783831	10.87	10.3884	12.0779	10.4596	12.7677	10.2511	10.3868	13.0362	14.7546	13.0434	13.4381	13.0147	13.2535	10.8739	10.91	19.6704
008_HC.png	57.30557895	14.05557059	12.49347146	10.7343	10.2108	12.4369	10.2254	12.6089	10.0489	10.2164	13.0421	14.7546	13.1025	13.4381	13.0147	13.3217	10.8185	10.7624	19.6704
009_HC.png	61.56792243	15.67677129	12.75849422	10.7929	10.3518	11.2725	10.2624	12.5223	10.1944	10.348	13.0366	14.7546	13.1354	13.4381	13.0147	13.2535	10.6447	10.8792	19.6704
010_HC.png	69.35067795	19.18443952	13.32522769	11.7006	11.3194	13.1536	11.2776	13.1936	11.1448	11.319	13.0411	14.7546	13.1199	13.4381	13.0147	13.3099	11.8042	11.7541	19.6704
011_HC.png	70.35874031	18.92008697	13.30477926	11.5269	11.0763	14.0305	11.1737	13.3044	10.8943	11.0734	13.0452	14.7546	13.1877	13.4381	13.0147	13.3218	11.8194	11.5522	19.6704
012_HC.png	56.7301367	15.18980193	12.63661062	10.5166	10.0229	11.7555	10.016	12.3852	9.83114	10.0205	13.0437	14.7546	13.1025	13.4381	13.0147	13.3304	10.5058	10.5724	19.6704
013_HC.png	64.77689666	16.09876524	12.85529801	11.1028	10.6248	13.1848	10.6415	12.9193	10.447	10.6276	13.0422	14.7546	13.2102	13.4381	13.0147	13.3099	11.2903	11.1474	19.6704
014_HC.png	59.95979259	16.57031234	12.85671506	10.8683	10.4269	12.4449	10.478	12.6755	10.2415	10.4192	13.0437	14.7546	13.1025	13.4381	13.0147	13.3304	10.9627	10.9262	19.6704
015_HC.png	67.90071178	18.54758206	13.22079323	11.4322	10.971	13.78	11.0429	13.2233	10.8015	10.9739	13.0449	14.7546	13.2102	13.4381	13.0147	13.3099	11.689	11.4641	19.6704
016_HC.png	62.11322113	16.4634942	12.86916226	11.0352	10.5409	13.2307	10.568	12.8904	10.3691	10.5428	13.0422	14.7546	13.2102	13.4381	13.0147	13.3099	11.2395	11.0714	19.6704
017_HC.png	82.40672752	19.67116252	13.59492523	12.3691	12.0477	13.7558	12.0375	13.7632	11.8934	12.0541	13.0392	14.7546	13.1025	13.4381	13.0147	13.3422	12.4956	12.4006	19.6704
018_HC.png	73.59344899	18.27245097	13.26723296	11.5332	11.1474	13.3547	11.0156	13.1896	10.9712	11.1473	13.0447	14.7546	13.2102	13.4381	13.0147	13.3099	11.7153	11.629	19.6704
019_HC.png	75.13833701	20.06766895	13.52795722	12.0652	11.7511	13.0721	11.8187	13.5722	11.612	11.7494	13.0381	14.7546	13.0434	13.4381	13.0147	13.2535	12.112	12.0917	19.6704
112_HC.png	83.9173374	21.5701901	13.87197056	12.9151	12.7078	14.1918	12.6075	14.2679	12.6029	12.7066	13.0542	14.7546	13.2477	13.4381	13.1142	13.3072	13.0894	12.9738	19.6704
114_HC.png	78.20088507	22.99261877	13.9627971	12.5142	12.4469	13.4446	12.522	14.0131	12.3207	12.428	13.0479	14.7546	13.0434	13.4381	13.0147	13.2332	12.6739	12.728	19.6704
669_HC.png	253.000156	61.18313337	26.10030755	26.1651	25.4226	23.3386	25.3556	23.5788	25.5848	25.4225	25.7629	23.3739	25.1188	25.2337	25.9298	25.3546	25.1044	26.2058	19.6704
671_HC.png	249.6466202	68.69365091	26.86373126	26.1417	25.3836	23.7344	25.4789	23.6119	25.539	25.3824	25.8634	23.3739	25.418	25.2337	25.9298	25.3546	25.1836	26.166	19.6704
673_2HC.png	234.9552992	65.30586366	25.46518981	26.0134	25.4666	21.1683	25.5541	23.2967	25.674	25.4643	25.8371	23.3739	24.4032	25.2337	25.9298	25.2644	24.4955	26.1914	19.6704
677_HC.png	248.7571083	67.23145177	26.61093427	26.2844	25.6795	21.4356	25.8334	23.4639	25.9037	25.6682	25.8863	23.3739	24.6581	25.2337	25.9298	25.2644	24.7426	26.5029	19.6704
683_HC.png	247.7924742	64.84985038	26.23204814	26.0913	25.3758	22.9406	25.288	23.5285	25.5679	25.3778	25.8275	23.3739	25.443	25.2337	25.9298	25.321	24.9634	26.1053	19.6704
684_HC.png	267.4673755	68.66166717	28.1179471	27.5795	26.5598	23.5064	26.6506	24.249	26.7664	26.5597	25.8623	23.3739	25.7243	25.2337	25.9298	25.3868	26.0553	27.6357	19.6704
687_HC.png	243.5666712	62.78732746	25.68109537	26.3329	25.5185	23.9973	25.3718	23.6384	25.6779	25.5076	25.7152	23.3739	25.418	25.2337	25.9298	25.3915	25.367	26.4322	19.6704
689_HC.png	249.7847897	66.99603299	26.648958	26.3642	25.5995	23.3072	25.7336	23.7544	25.7717	25.5988	25.8623	23.3739	25.443	25.2337	25.9298	25.4049	25.233	26.3682	19.6704
690_2HC.png	270.170302	67.64033605	28.18423588	27.5831	26.5239	23.9676	26.3898	24.1987	26.7282	26.5206	25.8594	23.3739	25.443	25.2337	25.9298	25.3546	26.1649	27.6679	19.6704
768_HC.png	328.2890164	83.07044993	35.23064022	32.5735	30.0986	25.9685	30.0191	26.0714	30.4542	30.0964	25.8621	23.3739	25.443	25.2337	25.9298	25.3899	29.674	33.7955	19.6704
769_HC.png	311.5038104	84.21146274	33.79622784	32.1832	29.837	25.3215	29.7753	25.8134	30.1523	29.838	25.8668	23.3739	25.443	25.2337	25.9298	25.3777	29.2616	32.8614	19.6704
770_HC.png	316.3550918	86.14705801	34.4979794	32.3792	30.061	24.2718	29.9445	25.7525	30.3871	30.0622	25.8616	23.3739	25.8754	25.2337	25.9298	25.4098	29.1082	32.9985	19.6704
771_HC.png	281.496862	78.07452889	30.434195	29.1491	27.7398	23.9097	27.761	24.8167	28.0024	27.7375	25.8613	23.3739	25.55	25.2337	25.9298	25.4001	27.1253	29.2736	19.6704
772_HC.png	308.224451	85.02955031	33.607953	31.6817	29.4647	25.8281	29.6628	25.8673	29.7842	29.4617	25.8629	23.3739	25.7243	25.2337	25.9298	25.3899	29.1104	32.6714	19.6704
773_HC.png	286.2642508	79.78439808	31.04181765	29.5199	28.0083	24.3847	28.1436	24.9893	28.2557	27.9942	25.8665	23.3739	25.7243	25.2337	25.9298	25.3867	27.473	29.6328	19.6704
774_HC.png	286.3971667	78.88234768	30.9335204	29.8458	28.2229	24.6641	28.2535	25.1402	28.5028	28.2204	25.8674	23.3739	25.7243	25.2337	25.9298	25.3899	27.7402	30.0893	19.6704
775_HC.png	314.470205	86.99894433	34.43590854	32.1534	29.7971	25.7254	29.8144	25.8459	30.0941	29.7978	25.8637	23.3739	25.443	25.2337	25.9298	25.4049	29.3468	32.8546	19.6704
776_HC.png	295.9425955	83.48038588	32.33210276	30.2121	28.4901	24.8456	28.7687	25.3697	28.7775	28.4765	25.8638	23.3739	25.8754	25.2337	25.9298	25.4098	28.0088	30.7204	19.6704
777_HC.png	304.0694133	83.28474998	33.00847129	31.1076	29.073	25.4691	29.0886	25.5468	29.3675	29.0722	25.8591	23.3739	25.443	25.2337	25.9298	25.3445	28.6787	32.0936	19.6704
778_HC.png	310.7601152	84.31767412	33.74268089	31.3088	29.2417	25.0013	29.3627	25.6271	29.5405	29.2397	25.8639	23.3739	25.7243	25.2337	25.9298	25.4128	28.6756	31.6913	19.6704
779_HC.png	295.1359445	77.28894711	31.4465573	30.8277	29.0537	23.0873	28.8416	25.1196	29.3597	29.0519	25.8603	23.3739	25.8754	25.2337	25.9298	25.3827	27.9137	31.1672	19.6704
799_HC.png	340.6510739	94.46552277	37.97695989	35.6179	32.1144	26.1672	32.0797	26.7709	32.5373	32.1079	25.8628	23.3739	25.8754	25.2337	25.9298	25.4098	31.4142	37.4798	19.6704
800_HC.png	318.5993026	89.34217486	35.12941387	33.1674	30.4791	26.1873	30.6411	26.3209	30.857	30.4768	25.8636	23.3739	25.7243	25.2337	25.9298	25.4098	30.0635	34.5051	19.6704
801_HC.png	334.3597892	92.0239112	37.0144677	33.9468	31.0464	25.1602	31.0791	26.2904	31.4038	31.0464	25.8624	23.3739	25.8754	25.2337	25.9298	25.4098	30.2083	35.1701	19.6704
802_HC.png	339.4661694	92.12374728	37.54598882	34.0065	31.0296	26.3257	30.9876	26.2932	31.3621	31.0245	25.8575	23.3739	25.7144	25.2337	25.9298	25.3988	30.5514	36.526	19.6704
803_HC.png	330.7027856	91.2341638	36.54575027	33.9966	31.013	26.9616	31.0937	26.5015	31.3837	31.0096	25.87	23.3739	25.7144	25.2337	25.9298	25.3745	30.7332	36.1934	19.6704
804_HC.png	318.4277543	86.29455109	34.7110269	32.7334	30.2339	25.2797	30.3342	26.0945	30.6263	30.2326	25.8631	23.3739	25.8754	25.2337	25.9298	25.4098	29.5861	34.0727	19.6704
805_HC.png	335.3768123	93.20594231	37.27285467	34.1934	31.1803	26.3332	31.5333	26.5578	31.5274	31.1551	25.8622	23.3739	25.8754	25.2337	25.9298	25.4098	30.6728	35.9051	19.6704
