# Supplementary material for: Ensemble Transfer Learning for Fetal Head Analysis: From Segmentation to Gestational Age and Weight Prediction
Source: Diagnostics (Basel). 2022 Sep 15;12(9):2229. doi: 10.3390/diagnostics12092229 (PMC9497941; doi:10.3390/diagnostics12092229)
Supplement: Supplementary file 1 [file diagnostics-12-02229-s001.zip › File S2 Sample of Models Prediction for EFW against Longitudinal reference in 50th Percentile.csv]

filename	HC	GA	Formula	Polynomial Regression	Linear Regression	Random Forest Regressor	XGBRFRegressor	Neural network	KNeighbors Regressor	SGDRegressor	AdaBoostRegressor	BaggingRegressor	StackingRegressor	LinearSVR	LGBMRegressor	Lasso	VotingRegressor	BayesianRidge	Deep NN	Ground Truth EFW in 50th
129_HC.png	98.74273763	14.04130636	-746.4465405	730.162	86.0882	344.109	341.121	76.8434	356.096	62.0837	373.587	108.521	344.21	88.3064	344.166	367.984	367.984	85.9756	619.767	90
131_HC.png	98.63493095	14.03238224	-749.7383891	746.526	86.5874	344.25	341.103	72.1513	359.704	62.4544	373.587	109.207	344.21	88.7006	344.487	334.589	334.589	86.472	619.767	90
133_2HC.png	98.93259926	14.05702284	-740.6675139	717.147	86.475	344.25	341.243	73.382	352.476	62.6382	373.587	108.374	344.21	88.8396	344.487	342.087	342.087	86.3785	619.767	90
133_3HC.png	105.9426665	14.63713974	-543.0745177	346.713	101.74	344.305	340.606	92.2508	349.195	78.9871	373.587	124.974	344.21	104.011	344.21	397.647	397.647	101.628	619.767	90
133_HC.png	103.6837807	14.45025876	-603.4768861	419.798	96.6532	344.25	341.103	87.829	359.704	67.038	373.587	113.058	344.21	99.0476	344.487	335.99	335.99	96.5346	619.767	90
135_HC.png	100.4625178	14.18366348	-694.9458609	592.407	90.2369	344.152	341.032	76.9488	356.742	68.3382	373.587	110.957	344.21	92.4313	344.443	354.913	354.913	90.2486	619.767	90
136_2HC.png	105.2476806	14.57965	-561.3385171	368.833	100.92	344.25	341.103	89.6548	359.704	73.2284	373.587	117.562	344.21	103.162	344.487	354.249	354.249	100.96	619.767	90
136_HC.png	101.0682888	14.23380388	-677.2535308	553.224	91.887	344.25	342.317	75.1442	351.286	68.5613	373.587	115.769	344.21	94.0017	344.487	337.001	337.001	91.7999	619.767	90
138_2HC.png	132.3578937	16.81258552	-26.88653931	183.781	177.223	344.188	342.354	158.277	346.451	156.599	373.587	190.655	344.21	179.461	344.474	422.866	422.866	177.046	619.767	144
138_HC.png	134.812888	17.01349922	6.681930074	187.154	184.716	344.25	341.926	174.885	354.632	151.741	373.587	190.27	344.21	187.256	344.241	415.494	415.494	184.539	619.767	179
139_HC.png	98.36605695	14.01012509	-757.9813476	775.746	86.168	344.25	341.103	70.4424	354.632	62.7597	373.587	110.214	344.21	88.267	344.487	332.815	332.815	86.0762	619.767	90
140_HC.png	98.54075413	14.02458638	-752.6202367	768.419	85.9455	344.438	340.572	75.1496	350.531	66.1351	373.587	118.603	344.21	88.0628	344.279	394.415	394.415	85.7964	619.767	90
142_HC.png	107.9624752	14.80417531	-491.5700513	300.838	106.805	344.25	341.119	96.8276	357.661	79.1019	373.587	122.786	344.21	109.041	344.371	374.708	374.708	106.628	619.767	90
143_HC.png	102.3402117	14.33907429	-640.8510881	479.858	93.4071	344.207	341.219	81.6667	355.122	68.4582	373.587	115.752	344.21	95.8532	344.296	366.769	366.769	93.3164	619.767	90
144_HC.png	98.87255478	14.05205245	-742.4926263	720.138	86.8324	344.25	341.103	75.234	356.198	61.4869	373.587	107.676	344.21	89.0191	344.487	345.611	345.611	86.8081	619.767	90
145_HC.png	99.52786871	14.10629788	-722.6996576	669.73	87.9859	344.156	341.003	74.6659	345.4	65.5946	373.587	112.575	344.21	90.1483	344.382	371.765	371.765	87.7812	619.767	90
146_2HC.png	101.3656651	14.25841723	-668.6525609	535.299	92.3149	344.25	341.103	76.1645	356.198	70.1055	373.587	113.852	344.21	94.4598	344.487	337.438	337.438	92.1612	619.767	90
146_HC.png	99.77615906	14.12685047	-715.2724837	642.707	88.6612	344.25	341.103	78.427	356.198	61.7513	373.587	106.597	344.21	90.836	344.487	331.03	331.03	88.4988	619.767	90
147_HC.png	101.1358675	14.23939731	-675.2941057	547.56	91.8368	344.25	341.103	74.877	356.198	70.8046	373.587	115.626	344.21	93.9882	344.487	349.943	349.943	91.7826	619.767	90
149_HC.png	99.40591335	14.09620278	-726.362217	672.968	88.0003	344.25	341.103	74.6348	354.632	61.042	373.587	111.258	344.21	90.1737	344.487	325.52	325.52	87.8177	619.767	90
151_HC.png	100.6681649	14.20068538	-688.9137513	575.478	90.254	344.085	341.161	81.2316	356.096	65.3562	373.587	110.355	344.21	92.467	344.233	368.861	368.861	90.1678	619.767	90
153_HC.png	99.50002475	14.10399304	-723.5350266	665.897	88.1474	344.247	341.122	71.8725	356.198	66.2147	373.587	113.849	344.21	90.3002	344.371	355.369	355.369	88.0077	619.767	90
154_HC.png	98.86195693	14.05117517	-742.8150032	723.398	86.9175	344.25	341.103	71.8741	356.198	64.3894	373.587	109.352	344.21	89.0612	344.487	336.664	336.664	86.7802	619.767	90
155_HC.png	100.7863827	14.21047044	-685.4582248	571.405	90.998	344.25	341.103	73.4731	359.704	69.1381	373.587	115.175	344.21	93.174	344.487	338.666	338.666	90.8384	619.767	90
156_2HC.png	108.5417058	14.85206334	-477.2243353	288.874	108.384	344.25	341.103	96.2259	354.632	80.6361	373.587	126.811	344.21	110.63	344.487	370.207	370.207	108.314	619.767	90
156_HC.png	103.692536	14.45098323	-603.2369213	421.298	97.3659	344.25	341.103	80.8052	356.198	74.6627	373.587	120.392	344.21	99.5294	344.487	357.284	357.284	97.2603	619.767	90
157_HC.png	105.8878799	14.63260802	-544.5040946	350.189	101.825	344.15	341.115	94.1511	356.096	75.0845	373.587	120.301	344.21	104.07	344.198	393.937	393.937	101.748	619.767	90
158_HC.png	103.9490981	14.47221229	-596.2255553	412.806	97.8339	344.247	341.122	79.4318	356.198	76.8946	373.587	122.936	344.21	100.021	344.371	363.429	363.429	97.6663	619.767	90
159_HC.png	104.5672163	14.5233548	-579.4949805	389.055	98.9237	344.25	342.317	83.9501	354.632	72.1972	373.587	121.261	344.21	101.27	344.487	345.457	345.457	98.7683	619.767	90
160_HC.png	101.5264167	14.27172213	-664.026148	525.544	92.4365	344.159	341.091	81.1225	355.181	69.033	373.587	111.495	344.21	94.6287	344.326	360.141	360.141	92.408	619.767	90
161_HC.png	105.1362639	14.57043287	-564.2927394	373.041	100.789	344.25	341.103	88.2256	359.704	73.4391	373.587	117.453	344.21	102.907	344.487	347.047	347.047	100.608	619.767	90
162_HC.png	106.7380904	14.70292858	-522.5140114	327.112	104.193	344.25	341.243	88.6284	359.335	80.1955	373.587	126.845	344.21	106.411	344.371	375.815	375.815	104.137	619.767	90
163_HC.png	110.9982998	15.05508552	-418.4240092	255.376	113.62	344.312	340.78	101.264	349.195	91.7167	373.587	135.385	344.21	116.17	344.217	393.984	393.984	113.508	619.767	114
164_2HC.png	120.4209251	15.83232701	-221.3011878	189.376	139.885	344.25	342.59	124.859	359.704	112.791	373.587	152.602	344.21	142.141	344.487	385.027	385.027	139.652	619.767	114
164_HC.png	119.6035962	15.76501674	-236.7372844	191.379	137.006	344.25	342.512	122.101	359.684	110.256	373.587	151.89	344.21	139.472	344.487	385.889	385.889	136.856	619.767	114
165_HC.png	113.087653	15.22764703	-370.9357908	230.255	119.972	344.25	342.317	105.605	356.198	94.5511	373.587	136.518	344.21	122.235	344.487	380.004	380.004	119.983	619.767	114
166_HC.png	117.1190553	15.56026947	-285.5211141	203.182	129.865	344.485	340.141	124.381	369.005	106.057	373.587	153.734	344.21	132.183	344.331	449.25	449.25	129.795	619.767	114
167_HC.png	123.711462	16.10307951	-162.0852579	182.483	149.535	344.172	342.618	130.046	346.287	130.574	373.587	169.887	344.21	151.799	344.319	422.864	422.864	149.48	619.767	144
168_HC.png	121.0417842	15.88344192	-209.7727608	187.014	141.11	344.201	342.662	125.079	352.476	116.51	373.587	159.499	344.21	143.508	344.319	407.981	407.981	140.945	619.767	114
169_HC.png	123.5376854	16.08879054	-165.0983712	182.67	148.869	344.25	342.664	135.242	356.198	124.152	373.587	161.904	344.21	151.481	344.487	411.088	411.088	149.372	619.767	144
170_HC.png	122.184886	15.9775175	-188.9842775	184.904	144.817	344.225	341.478	133.635	349.635	116.964	373.587	154.929	344.21	147.076	344.474	403.739	403.739	144.629	619.767	114
171_HC.png	121.365258	15.91006801	-203.8329478	186.398	142.556	344.192	342.598	124.664	346.287	122.455	373.587	161.376	344.21	144.849	344.364	413.254	413.254	142.559	619.767	114
172_HC.png	123.3507309	16.07341676	-168.3538918	182.658	148.164	344.176	341.038	142.046	348.808	117.28	373.587	153.804	344.21	150.471	344.457	407.787	407.787	148.085	619.767	144
173_HC.png	119.9780392	15.79585642	-229.6286596	188.293	137.405	344.299	340.235	141.965	350.828	106.879	373.587	147.635	344.21	139.874	344.17	428.921	428.921	137.447	619.767	114
174_HC.png	117.0161886	15.55178814	-287.6026677	202.223	130.079	344.247	341.165	118.428	356.198	103.404	373.587	144.868	344.21	132.442	344.371	404.325	404.325	130.168	619.767	114
175_HC.png	121.8619675	15.95094647	-194.8000349	185.441	144.436	344.25	341.926	122.996	359.704	123.883	373.587	164.412	344.21	146.654	344.241	395.499	395.499	144.38	619.767	114
176_HC.png	118.123492	15.64306761	-265.456562	197.42	133.554	344.25	342.59	116.081	359.704	109.142	373.587	149.873	344.21	135.776	344.487	379.846	379.846	133.38	619.767	114
177_HC.png	122.7974358	16.02791032	-178.0737282	182.801	145.9	344.205	342.322	136.344	356.198	116.413	373.587	157.635	344.21	148.38	344.371	407.719	407.719	145.755	619.767	144
178_2HC.png	100.9452008	14.22361591	-680.8297907	560.724	91.5028	344.25	341.103	75.3405	354.632	67.983	373.587	114.825	344.21	93.619	344.487	341.277	341.277	91.3745	619.767	90
178_HC.png	126.4157768	16.3252998	-116.7653534	179.498	156.999	344.078	341.12	152.142	354.307	127.114	373.587	164.455	344.21	159.385	344.198	428.064	428.064	156.882	619.767	144
179_HC.png	122.1091072	15.97128245	-190.3450631	185.033	145.135	344.25	342.203	124.982	351.286	121.703	373.587	162.803	344.21	147.343	344.241	385.023	385.023	144.968	619.767	114
180_HC.png	131.6597388	16.7554054	-36.79726514	182.009	174.14	344.25	342.753	170.577	359.684	139.11	373.587	177.843	344.21	176.62	344.487	432.137	432.137	174.284	619.767	144
181_HC.png	129.2168291	16.55517427	-72.80624734	180.414	165.766	344.125	342.421	153.859	355.122	140.214	373.587	178.837	344.21	168.262	344.306	432.582	432.582	165.588	619.767	144
182_HC.png	134.2930541	16.97097676	-0.263145162	185.596	181.927	344.455	341.277	187.272	378.294	152.572	373.587	194.888	344.21	184.469	344.376	490.985	490.985	181.941	619.767	144
183_HC.png	123.3962798	16.07716249	-167.5593966	182.52	148.584	344.22	342.716	129.265	349.635	129.286	373.587	166.983	344.21	150.856	344.359	409.346	409.346	148.493	619.767	144
184_HC.png	125.6883821	16.26555506	-128.6697822	180.898	154.896	344.365	340.145	151.307	350.828	130.214	373.587	169.499	344.21	157.236	344.23	452.212	452.212	154.851	619.767	144
185_HC.png	104.6571847	14.5307983	-577.0787321	386.12	99.3155	344.25	342.317	83.5461	359.704	75.3783	373.587	119.968	344.21	101.603	344.487	338.819	338.819	99.1879	619.767	90
186_HC.png	129.5260678	16.58053383	-68.13096367	179.941	167.92	344.161	342.431	146.06	351.286	149.206	373.587	188.225	344.21	170.395	344.252	414.094	414.094	168.303	619.767	144
187_HC.png	146.6375013	17.97791801	143.7957324	221.851	227.522	344.485	340.848	230.447	369.005	206.33	373.587	247.496	344.21	230.205	344.358	517.193	517.193	227.256	619.767	179
188_HC.png	133.5144073	16.90726318	-10.8281214	185.743	180.311	344.311	340.541	172.704	349.195	156.423	373.587	192.482	344.21	182.611	344.208	460.959	460.959	180.039	619.767	144
189_HC.png	125.0088362	16.20972227	-139.97912	180.162	152.473	344.219	342.367	144.433	352.476	122.051	373.587	161.588	344.21	154.989	344.371	409.955	409.955	152.33	619.767	144
190_HC.png	135.4510642	17.06568734	15.09153787	188.795	187.951	344.161	342.431	169.023	351.286	162.251	373.587	199.553	344.21	190.221	344.256	410.968	410.968	187.738	619.767	179
191_HC.png	137.1003098	17.20048257	36.24396938	192.433	193.929	344.142	342.464	170.032	351.286	173.579	373.587	209.718	344.21	196.204	344.27	415.181	415.181	193.72	619.767	179
192_2HC.png	155.0592993	18.66185881	221.5074822	257.069	263.699	344.25	342.415	254.366	356.864	247.541	373.587	278.508	344.21	266.377	344.274	504.552	504.552	263.608	619.767	222
192_HC.png	146.4181345	17.96007341	141.576398	220.76	228.507	344.191	342.319	220.082	350.506	209.434	373.587	236.25	344.21	230.807	344.153	481.312	481.312	228.474	619.767	179
193_2HC.png	160.7832585	19.12568974	267.2901672	285.373	289.667	344.455	341.114	301.839	378.294	265.26	373.587	299.84	344.21	292.156	344.353	559.049	559.049	289.698	619.767	272
193_HC.png	151.4387248	18.36808471	189.7879064	241.297	247.353	344.324	341.956	239.362	349.195	229.597	373.587	259.624	344.21	250.459	344.204	489.83	489.83	247.392	619.767	222
194_HC.png	150.4433295	18.28725408	180.6407284	236.637	244.859	344.115	342.298	233.09	359.335	219.658	373.587	252.431	344.21	247.233	343.889	472.786	472.786	244.673	619.767	222
195_2HC.png	156.2506686	18.7584544	231.4494394	262.961	270.918	344.126	342.982	249.667	354.185	255.73	373.587	285.941	344.21	273.144	344.204	479.81	479.81	270.814	619.767	222
195_HC.png	150.3373579	18.27864697	179.6554489	236.369	245.036	344.129	342.666	224.672	354.925	228.1	373.587	257.822	344.21	247.318	344.142	462.819	462.819	244.871	619.767	222
196_HC.png	161.2910641	19.16681119	271.1263756	288.386	292.241	344.453	343.431	297.097	378.294	276.513	373.587	312.809	344.21	294.807	344.218	568.923	568.923	292.529	619.767	272
197_HC.png	162.3607193	19.25341953	279.0993735	293.759	297.899	344.143	341.765	275.815	344.3	283.827	373.587	312.567	344.21	300.967	344.204	478.951	478.951	298.029	619.767	272
198_2HC.png	154.8086278	18.64153023	219.3857124	256.228	263.702	344.099	342.503	245.148	349.841	246.865	373.587	275.51	344.21	266.223	344.136	472.512	472.512	263.567	619.767	222
198_HC.png	154.8170425	18.64221266	219.4571094	256.275	263.742	344.099	342.503	245.192	349.841	246.835	373.587	275.496	344.21	266.263	344.136	472.491	472.491	263.605	619.767	222
199_HC.png	160.7519452	19.12315391	267.0525069	285.586	291.629	344.112	342.693	278.137	354.925	271.775	373.587	295.288	344.21	293.835	344.32	484.267	484.267	291.426	619.767	272
200_HC.png	166.3324224	19.57490975	307.5345735	315.431	317.097	344.034	342.394	300.367	349.77	308.643	373.587	333.079	344.21	320.128	344.043	510.136	510.136	317.138	619.767	272
201_HC.png	153.6278312	18.54575071	209.2463448	250.764	258.802	344.16	342.78	231.651	345.493	245.697	373.587	278.681	344.21	261.374	344.204	463.328	463.328	258.687	619.767	222
202_HC.png	156.6418856	18.79016704	234.664106	264.574	271.478	344.129	342.408	268.763	352.995	236.824	373.587	270.002	344.21	273.947	344.092	480.84	480.84	271.258	619.767	222
203_2HC.png	147.5267522	18.05023827	152.6821619	225.346	232.187	344.282	342.593	213.447	345.91	221.687	373.587	253.63	344.21	234.847	344.238	483.271	483.271	232.074	619.767	222
203_3HC.png	146.5819584	17.97339998	143.234832	221.078	229.076	344.173	342.452	217.114	352.476	206.098	373.587	238.238	344.21	231.428	344.018	470.29	470.29	229.019	619.767	179
203_4HC.png	155.9121843	18.7310136	228.6483469	261.46	267.88	344.185	341.931	247.678	356.864	260.188	373.587	293.707	344.21	270.543	344.015	506.098	506.098	267.802	619.767	222
203_HC.png	145.4248971	17.87925672	131.3902331	217.273	223.476	344.413	340.415	210.218	349.195	213.148	373.587	247.713	344.21	226.082	344.241	495.556	495.556	223.335	619.767	179
204_HC.png	149.6254288	18.22081447	172.977866	233.818	242.472	344.046	342.305	224.932	346.451	225.951	373.587	253.367	344.21	244.781	343.953	478.839	478.839	242.73	619.767	222
205_HC.png	154.6545048	18.62903063	218.0758906	255.413	260.037	344.137	342.613	240.454	358.325	239.725	373.587	271.105	344.21	264.662	344.204	450.669	450.669	261.122	619.767	222
206_HC.png	159.1908665	18.99671472	255.0363951	277.357	283.766	344.059	342.406	268.95	349.503	266.765	373.587	293.316	344.21	286.127	344.103	488.304	488.304	283.655	619.767	222
207_HC.png	155.4104974	18.6903372	224.4624566	259.05	266.402	344.097	342.443	244.239	354.619	252.149	373.587	285.993	344.21	268.875	344.3	486.415	486.415	266.22	619.767	222
208_HC.png	170.5502586	19.91628216	336.0189505	338.535	337.892	345.02	343.39	325.726	355.05	324.707	373.587	357.665	344.21	341.249	344.288	533.843	533.843	338.017	619.767	272
209_HC.png	163.3797537	19.33591716	286.5646719	299.084	303.154	344.195	342.721	305.344	356.864	280.612	373.587	304.09	344.21	305.463	344.35	523.802	523.802	302.982	619.767	272
210_2HC.png	162.4040645	19.25692884	279.4194589	294.122	297.533	343.963	342.597	281.962	349.503	282.465	373.587	307.62	344.21	300.739	343.898	486.703	486.703	297.709	619.767	272
210_HC.png	165.304774	19.49173623	300.3421003	309.695	313.703	343.999	342.528	288.976	343.483	308.909	373.587	332.837	344.21	316.006	344.037	500.124	500.124	313.544	619.767	272
211_HC.png	151.7103716	18.39013862	192.2509572	242.318	250.907	344.143	342.453	235.868	351.286	226.448	373.587	255.189	344.21	253.189	344.332	452.006	452.006	250.729	619.767	222
212_HC.png	159.1276515	18.9915938	254.5427021	277.408	282.211	344.151	342.48	264.939	351.286	257.379	373.587	285	344.21	285.725	344.332	448.328	448.328	282.553	619.767	222
213_2HC.png	153.5191078	18.53692989	208.3005121	250.227	258.793	344.046	342.478	237.712	346.451	246.859	373.587	272.944	344.21	261.025	344.079	474.772	474.772	258.694	619.767	222
213_HC.png	157.4823933	18.85828881	241.4896417	269.016	275.927	344.112	342.374	258.847	354.185	256.03	373.587	285.857	344.21	278.336	344.204	479.444	479.444	275.715	619.767	222
214_HC.png	164.8394286	19.45407156	297.0489383	307.144	310.625	344.124	342.83	283.547	344.791	303.594	373.587	330.436	344.21	313.45	344.167	488.834	488.834	310.627	619.767	272
215_HC.png	154.6175453	18.62603308	217.7611891	255.226	262.33	344.132	342.04	252.596	354.307	242.639	373.587	272.381	344.21	264.816	343.952	495.241	495.241	262.161	619.767	222
217_HC.png	171.4646674	19.99030179	342.0008156	344.101	344.555	344.027	343.098	335.666	361.187	324.021	373.587	348.954	343.744	347.072	344.292	514.224	514.224	344.356	619.767	272
219_HC.png	153.3497177	18.52318651	206.8227257	249.489	254.334	344.084	342.729	234.047	349.503	236.098	373.587	268.236	344.21	258.878	343.984	456.067	456.067	255.358	619.767	222
220_2HC.png	158.1444541	18.91193763	246.7902097	272.197	278.283	344.056	342.577	262.203	349.503	260.585	373.587	289.047	344.21	280.98	343.997	481.332	481.332	278.214	619.767	222
220_HC.png	160.85364	19.13138936	267.8238743	286.003	290.92	344.059	342.623	273.631	349.503	274.81	373.587	302.303	344.21	293.678	344.059	486.088	486.088	290.861	619.767	272
221_HC.png	167.0891648	19.63615534	312.7634312	319.435	322.499	344.002	342.887	313.345	350.824	302.49	373.587	325.584	344.21	324.73	344.198	506.135	506.135	322.398	619.767	272
222_HC.png	158.234666	18.91924711	247.507399	272.349	278.503	344.298	343.049	254.649	347.096	260.572	373.587	294.96	344.21	281.613	344.315	463.576	463.576	278.66	619.767	222
223_HC.png	169.0430502	19.7942897	326.0175963	330.489	333.003	344.232	343.302	318.757	343.483	323.654	373.587	345.611	344.21	335.362	344.308	528.769	528.769	333.524	619.767	272
224_HC.png	163.4699219	19.34321639	287.2193185	299.909	303.901	343.98	342.475	287.862	346.686	290.259	373.587	312.654	344.21	306.466	343.848	492.268	492.268	303.757	619.767	272
225_2HC.png	161.0322986	19.14585714	269.1757348	286.93	292.176	344.048	342.768	267.456	348.822	284.375	373.587	310.085	344.21	294.88	344.195	481.924	481.924	292.162	619.767	272
225_HC.png	159.1219727	18.99113376	254.4983236	277.339	282.874	344.045	342.501	258.61	348.822	271.864	373.587	299.104	344.21	285.805	344.198	475.068	475.068	282.92	619.767	222
226_HC.png	169.9111483	19.86455136	331.8002983	335.437	337.628	344.25	343.299	318.819	355.277	337.982	373.587	358.625	344.21	339.798	344.102	537.875	537.875	337.862	619.767	272
228_HC.png	167.0412747	19.63227947	312.4341688	319.247	322.084	343.944	342.488	310.294	353.212	310.798	373.587	336.581	344.21	324.297	344.138	531.284	531.284	322.034	619.767	272
229_2HC.png	155.1114651	18.66608908	221.9477043	257.696	264.213	344.04	342.524	244.16	349.503	248.517	373.587	279.275	344.21	267.209	344.213	475.409	475.409	264.253	619.767	222
229_HC.png	155.8840988	18.7287366	228.4150971	261.572	267.596	344.227	342.542	260.304	356.864	247.271	373.587	275.017	344.21	270.282	344.241	497.692	497.692	267.374	619.767	222
230_2HC.png	158.2699549	18.92210638	247.7876214	272.806	277.811	344.298	342.679	251.414	347.096	261.672	373.587	292.29	344.21	281.752	344.315	449.791	449.791	278.477	619.767	222
230_HC.png	156.8846888	18.80984737	236.6471023	265.993	271.394	344.273	342.673	244.697	347.096	255.905	373.587	287.512	344.21	275.343	344.315	449.208	449.208	272.076	619.767	222
231_HC.png	170.7428024	19.9318676	337.2837094	339.998	341.965	344.25	342.91	312.811	353.976	339.615	373.587	366.091	344.079	344.214	344.327	510.735	510.735	341.749	619.767	272
232_HC.png	164.5853127	19.43350309	295.2407713	305.592	308.559	344.109	342.593	288.868	344.791	292.535	373.587	320.362	344.21	311.736	344.172	486.032	486.032	308.687	619.767	272
233_HC.png	162.1232433	19.23419266	277.3416245	292.713	296.702	344.399	342.831	296.738	353.564	281.282	373.587	312.552	344.21	299.046	344.295	549.594	549.594	296.593	619.767	272
235_2HC.png	168.4144892	19.74341748	321.7909491	326.928	329.246	343.909	342.712	315.171	349.779	321.919	373.587	344.93	344.21	331.425	344.099	530.241	530.241	329.125	619.767	272
235_HC.png	170.6315721	19.92286404	336.5534169	339.566	340.727	343.958	342.76	324.12	349.77	336.819	373.587	359.979	344.21	342.943	344.186	534.299	534.299	340.512	619.767	272
236_HC.png	168.1959134	19.72572741	320.313095	325.568	327.791	343.909	342.681	319.1	349.779	314.498	373.587	337.619	344.21	330.044	343.982	527.49	527.49	327.676	619.767	272
237_2HC.png	154.1187894	18.58557875	213.4914877	253.139	260.994	344.022	342.425	239.186	349.503	248.362	373.587	276.661	344.21	263.383	344.013	475.908	475.908	260.82	619.767	222
237_3HC.png	167.3735341	19.65917007	314.7140958	321.066	324.087	343.875	342.718	309.816	346.576	311.777	373.587	336.433	344.21	326.254	344.347	520.407	520.407	323.986	619.767	272
237_HC.png	154.4453136	18.61206399	216.2915981	254.647	262.929	344.039	342.492	240.342	343.483	251.683	373.587	277.961	344.21	265.144	344.089	475.581	475.581	262.768	619.767	222
238_HC.png	161.030925	19.14574591	269.1653573	286.497	291.626	344.227	342.851	300.968	355.122	258.086	373.587	290.923	344.21	294.057	344.276	539.429	539.429	291.731	619.767	272
239_HC.png	168.7152486	19.76775912	323.8176079	328.563	331.449	344.187	342.872	306.257	347.918	324.853	373.587	350.737	344.21	333.598	344.141	507.481	507.481	331.248	619.767	272
240_HC.png	164.626533	19.43683954	295.5345528	305.971	309.242	344.068	342.758	288.747	351.222	304.047	373.587	333.611	344.21	311.814	344.16	518.519	518.519	309.143	619.767	272
241_HC.png	162.0180242	19.22567356	276.5605875	292.153	295.995	344.086	342.354	281.716	345.893	285.56	373.587	310.378	344.21	298.838	343.974	504.462	504.462	295.961	619.767	272
242_HC.png	170.0940901	19.87935873	333.0111367	336.239	337.804	344.078	343.06	351.77	356.169	303.048	373.587	315.027	345.156	340.004	344.133	506.077	506.077	337.633	619.767	272
243_2HC.png	159.0023001	18.98143911	253.5620594	276.344	283.002	344.067	342.667	270.455	349.635	267.204	373.587	288.579	344.21	285.325	343.925	485.152	485.152	282.907	619.767	222
243_3HC.png	166.6519945	19.60077388	309.7495325	317.188	320.187	344.421	343.487	321.582	350.506	308.995	373.587	324.524	344.21	322.575	344.312	543.3	543.3	320.635	619.767	272
243_HC.png	166.6519945	19.60077388	309.7495325	317.188	320.187	344.421	343.487	321.582	350.506	308.995	373.587	324.524	344.21	322.575	344.312	543.3	543.3	320.635	619.767	272
245_2HC.png	158.1005297	18.90837856	246.4405719	271.337	276.587	344.144	342.868	259.822	345.493	251.956	373.587	286.674	344.21	280.352	344.204	464.968	464.968	277.061	619.767	222
245_3HC.png	155.5553811	18.70208486	225.6755491	259.817	266.304	344.075	342.726	239.864	343.826	256.165	373.587	286.426	344.21	269.431	344.166	468.268	468.268	266.474	619.767	222
245_HC.png	157.933208	18.89482064	245.1060707	271.122	275.371	344.126	342.809	254.146	349.499	257.361	373.587	287.409	344.21	279.645	344.204	457.637	457.637	276.228	619.767	222
248_HC.png	170.2019824	19.88809168	333.7240049	336.933	339.553	344.143	342.983	309.825	360.795	342.539	373.587	366.357	344.21	341.613	344.32	517.231	517.231	339.486	619.767	272
249_HC.png	166.9793508	19.62726779	312.0080925	318.897	322.72	344.282	343.069	298.768	347.664	313.7	373.587	337.408	344.21	324.841	344.301	496.301	496.301	322.533	619.767	272
251_HC.png	167.8261023	19.69579755	317.8029607	323.591	325.942	344.021	342.686	306.815	346.213	315.392	373.587	341.008	344.21	328.377	344.301	508.541	508.541	325.768	619.767	272
252_HC.png	169.6912992	19.84675697	330.3416406	334.332	336.686	343.917	343.081	309.587	356.347	342.399	373.587	366.293	344.21	338.709	344.368	534.213	534.213	336.579	619.767	272
253_HC.png	166.1763056	19.56227457	306.448842	314.569	316.958	343.956	342.573	293.293	346.088	311.367	373.587	335.344	344.21	319.859	344.142	497.95	497.95	316.99	619.767	272
254_HC.png	170.832977	19.93916688	337.8750736	340.526	342.291	344.162	343.114	329.528	349.316	332.628	373.587	352.658	344.079	344.453	344.122	526.9	526.9	342.365	619.767	272
255_HC.png	161.5505957	19.18782638	273.0741314	289.727	294.876	344.006	342.265	275.073	343.483	283.063	373.587	308.171	344.21	297.346	344.037	489.941	489.941	294.722	619.767	272
257_HC.png	171.0506576	19.95678756	339.300116	341.599	342.287	344.022	342.175	331.656	354.646	338.863	373.587	355.254	344.079	344.755	343.746	528.164	528.164	342.15	619.767	272
259_HC.png	170.6000193	19.92031	336.3460823	339.308	339.543	344.68	342.883	317.816	348.822	331.623	373.587	353.167	344.21	342.665	344.245	497.802	497.802	339.693	619.767	272
260_2HC.png	157.6134746	18.86891142	242.5443363	269.551	274.63	344.074	342.566	256.353	349.503	257.528	373.587	288.197	344.21	278.136	344.227	476.809	476.809	274.958	619.767	222
260_HC.png	162.6701854	19.27847401	281.3796307	295.953	300.307	344.07	342.756	278.25	358.888	292.244	373.587	310.591	344.21	302.964	344.173	478.158	478.158	300.223	619.767	272
261_HC.png	163.8559626	19.37446604	290.0114793	301.954	307.039	343.998	342.351	285.849	346.64	300.982	373.587	322.424	344.21	309.122	343.91	505.614	505.614	306.936	619.767	272
262_HC.png	163.389294	19.33668946	286.6339816	299.265	304.174	344.394	342.476	279.999	347.096	288.976	373.587	318.506	344.21	306.632	344.534	479.53	479.53	303.998	619.767	272
263_HC.png	162.413321	19.25767826	279.4877842	294.206	300.044	344.028	342.594	278.922	343.483	291.208	373.587	313.639	344.21	302.158	344.142	496.172	496.172	299.99	619.767	272
264_HC.png	165.2270905	19.48544868	299.7939512	309.24	313.691	344.149	342.875	290.65	344.565	305.506	373.587	329.018	344.21	315.86	344.175	496.259	496.259	313.555	619.767	272
265_HC.png	169.0956123	19.79854384	326.3695077	330.587	333.655	344.24	343.279	310.703	344.791	328.163	373.587	351.7	344.21	335.774	344.407	512.722	512.722	333.743	619.767	272
266_HC.png	171.0713275	19.95846076	339.4352487	341.949	343.4	343.869	343.078	319.236	352.667	348.213	373.587	367	343.254	345.635	344.181	523.925	523.925	343.243	619.767	272
267_HC.png	169.2919415	19.81443396	327.6819102	331.352	332.572	344.175	342.855	340.342	374.934	299.333	373.587	332.69	344.21	334.99	344.218	541.477	541.477	332.571	619.767	272
268_HC.png	167.133481	19.63974197	313.0679275	319.619	323.006	344.281	343.017	303.038	349.125	309.929	373.587	337.128	344.21	325.238	344.187	501.408	501.408	322.892	619.767	272
271_2HC.png	163.5051581	19.34606878	287.4748865	299.892	304.42	344.011	342.428	297.943	346.287	282.456	373.587	307.431	344.21	306.655	344.176	509.336	509.336	304.29	619.767	272
271_HC.png	164.7359164	19.44569319	296.3132416	306.633	309.754	344.006	342.554	297.708	346.068	292.778	373.587	317.797	344.21	312.38	344.078	505.169	505.169	309.555	619.767	272
273_HC.png	171.0037391	19.95298959	338.9932621	341.203	342.055	344.313	342.826	350.764	359.644	312.879	373.587	337.706	344.498	344.338	344.089	543.167	543.167	341.995	619.767	272
277_HC.png	164.6058795	19.4351678	295.3873756	305.767	309.961	343.97	342.491	308.261	346.451	284.926	373.587	306.205	344.21	312.214	343.927	507.378	507.378	309.987	619.767	272
279_HC.png	168.5441559	19.75391188	322.6656715	327.471	328.02	345.003	343.853	302.114	357.567	318.779	373.587	343.189	344.21	331.861	344.342	481.514	481.514	328.604	619.767	272
282_HC.png	163.3059404	19.32994182	286.0280617	297.7	302.39	344.407	343.31	308.858	394.515	294.438	373.587	318.556	344.21	304.734	343.911	551.416	551.416	302.362	619.767	272
283_HC.png	148.8916628	18.16119156	165.9872548	230.541	239.749	344.131	342.562	214.068	349.934	226.727	373.587	255.78	344.21	241.879	344.332	454.457	454.457	239.639	619.767	222
284_HC.png	166.7290846	19.60701302	310.2823428	317.073	318.768	344.034	342.385	305.053	350.411	307.563	373.587	337.047	344.21	321.746	344.214	517.79	517.79	318.85	619.767	272
285_HC.png	166.6178332	19.59800909	309.5132395	316.793	320.722	344.345	342.708	293.352	346.749	314.404	373.587	343.065	344.21	322.886	344.374	502.824	502.824	320.556	619.767	272
290_HC.png	169.1206742	19.80057224	326.5372188	330.994	333.032	343.99	343.028	319.743	359.178	318.822	373.587	336.024	344.21	335.329	344.025	499.473	499.473	332.82	619.767	272
291_2HC.png	168.4958082	19.74999892	322.3396937	326.941	326.558	345.132	343.433	313.761	349.499	304.933	373.587	331.044	344.21	330.784	344.284	483.551	483.551	327.324	619.767	272
292_HC.png	164.489074	19.42571329	294.554142	305.108	309.968	344.255	342.718	287.767	349.125	296.094	373.587	326.717	344.21	312.124	344.187	499.287	499.287	309.804	619.767	272
293_HC.png	168.5889391	19.75753636	322.9674344	327.869	330.333	343.913	342.73	314.364	351.109	318.079	373.587	344.427	344.21	332.468	344.264	524.393	524.393	330.024	619.767	272
294_2HC.png	167.165363	19.64232226	313.2868725	319.895	322.483	344.067	342.749	312.101	354.045	309.646	373.587	334.637	344.21	324.74	344.023	527.205	527.205	322.321	619.767	272
295_HC.png	171.5561429	19.99770698	342.595865	344.751	347.007	344.498	343.058	326.632	353.901	335.799	373.587	356.128	343.894	348.997	344.66	504.895	504.895	346.879	619.767	272
298_HC.png	163.263036	19.32646861	285.7158627	298.642	302.847	344.119	342.271	295.245	354.045	285.997	373.587	311.958	344.21	305.147	344.02	519.644	519.644	302.672	619.767	272
299_2HC.png	160.4521258	19.09887306	264.7703718	284.373	289.653	344.279	342.374	274.516	345.91	281.385	373.587	311.538	344.21	291.865	344.114	529.751	529.751	289.497	619.767	272
299_HC.png	160.6826733	19.11754405	266.5262902	284.999	289.198	344.236	342.145	276.695	356.864	276.517	373.587	305.832	344.21	292.136	344.02	509.322	509.322	289.211	619.767	272
301_HC.png	170.024853	19.87375463	332.5531889	335.879	337.697	344.207	342.765	326.182	358.005	335.196	373.587	353.816	344.21	339.876	343.983	540.707	540.707	337.755	619.767	272
303_HC.png	170.1042743	19.88018306	333.078466	336.154	336.899	344.056	342.351	318.527	344.783	328.877	373.587	354.229	344.21	339.727	344.312	511.328	511.328	336.955	619.767	272
308_HC.png	166.9217685	19.6226075	311.6115605	318.492	322.097	344.118	342.85	298.111	349.746	314.049	373.587	343.575	344.21	324.244	344.29	512.694	512.694	321.939	619.767	272
312_2HC.png	169.7513497	19.85161737	330.7404505	334.779	334.764	344.242	342.577	332.803	359.178	307.822	373.587	323.911	344.21	337.834	344.284	486.889	486.889	334.779	619.767	272
314_HC.png	168.5466942	19.75411732	322.6827805	327.558	329.764	343.957	342.572	325.182	360.426	309.876	373.587	324.527	344.21	332.097	344.153	495.468	495.468	329.678	619.767	272
317_HC.png	163.1585068	19.31800663	284.9543377	298.156	302.593	344.106	342.561	275.408	344.791	295.548	373.587	322.613	344.21	305.272	344.185	487.133	487.133	302.526	619.767	272
318_HC.png	163.3111743	19.33036552	286.0661325	299.031	304.139	344.143	342.786	283.119	344.565	289.749	373.587	314.597	344.21	306.365	344.332	485.172	485.172	303.902	619.767	272
319_HC.png	171.1504166	19.96486293	339.952014	342.406	343.051	343.949	342.808	331.201	349.77	335.283	373.587	358.112	344.079	345.382	344.161	534.565	534.565	342.853	619.767	272
320_HC.png	168.3768933	19.7403747	321.5370524	326.829	329.651	344.253	342.779	313.472	361.577	312.235	373.587	333.063	344.21	331.838	344.315	490.116	490.116	329.427	619.767	272
324_HC.png	168.1969949	19.72581494	320.3204178	325.592	328.093	343.961	342.556	316.619	345.537	319.101	373.587	337.09	344.21	330.305	344.138	519.001	519.001	327.936	619.767	272
325_HC.png	165.3038908	19.49166475	300.3358722	309.677	313.568	344.269	342.859	289.182	347.918	302.778	373.587	329.379	344.21	316.01	344.187	490.078	490.078	313.395	619.767	272
326_HC.png	166.6848113	19.60342984	309.976417	317.33	319.132	344.032	342.442	309.908	355.345	304.356	373.587	321.811	344.21	322.01	343.839	496.682	496.682	319.128	619.767	272
327_2HC.png	163.79898	19.36985343	289.6004085	301.372	305.203	344.399	343.234	274.74	347.096	297.198	373.587	326.004	344.21	308.398	344.542	473.001	473.001	305.436	619.767	272
327_HC.png	162.1502793	19.23638162	277.5420902	292.46	297.225	344.394	342.898	270.929	347.096	282.843	373.587	314.974	344.21	300.257	344.551	472.287	472.287	297.335	619.767	272
331_HC.png	166.5701987	19.59415387	309.1835624	316.536	319.046	344.066	342.33	307.412	349.77	307.661	373.587	332.393	344.21	321.487	344.023	521.264	521.264	318.886	619.767	272
332_HC.png	168.7966663	19.77434862	324.3648889	328.83	330.275	344.103	342.604	314.206	350.708	316.248	373.587	348.098	344.21	332.886	344.386	523.264	523.264	330.083	619.767	272
333_HC.png	165.8631941	19.5369329	304.2638725	312.559	315.888	344.149	342.772	295.525	346.749	300.351	373.587	329.879	344.21	318.458	344.174	494.693	494.693	315.745	619.767	272
335_HC.png	169.6759392	19.84551375	330.2395836	333.581	333.878	344.644	343.048	319.058	369.957	317.629	373.587	346.464	344.21	337.158	344.501	508.641	508.641	334.038	619.767	272
336_HC.png	166.2360114	19.56710681	306.8643599	314.661	316.599	344.099	343.001	301.626	349.499	298.717	373.587	324.447	344.21	319.761	344.216	489.803	489.803	316.737	619.767	272
338_HC.png	168.7474539	19.77036563	324.0341561	328.864	330.566	344.147	342.164	315.962	354.464	327.048	373.587	347.426	344.21	332.896	343.858	528.219	528.219	330.34	619.767	272
340_HC.png	169.7157993	19.84873997	330.5043869	334.052	334.711	344.095	343.271	320.599	358.799	322.698	373.587	355.744	344.21	337.359	344.304	533.637	533.637	334.586	619.767	272
344_HC.png	170.0590172	19.8765199	332.779205	336.133	337.664	343.966	342.776	333.06	359.684	312.252	373.587	335.178	344.21	339.926	344.2	508.626	508.626	337.447	619.767	272
345_2HC.png	164.0003073	19.38615031	291.0511302	302.216	305.552	344.149	342.679	293.349	347.096	278.297	373.587	309.641	344.21	308.669	344.332	478.169	478.169	305.631	619.767	272
345_HC.png	163.7359223	19.36474903	289.1450812	300.658	301.606	344.016	342.696	294.708	351.109	278.303	373.587	307.543	344.21	306.093	343.949	491.189	491.189	302.501	619.767	272
347_HC.png	163.7207291	19.36351915	289.0353049	301.239	305.169	344.136	342.736	290.728	348.593	285.583	373.587	308.789	344.21	307.791	344.332	478.405	478.405	305.074	619.767	272
348_HC.png	169.2588257	19.81175369	327.4607674	331.27	332.247	345.38	343.913	298.813	359.726	329.433	373.587	356.678	344.21	335.903	344.617	483.532	483.532	332.765	619.767	272
349_HC.png	164.9271087	19.4611684	297.671204	307.498	310.949	344.128	342.6	312.988	356.139	286.215	373.587	300.006	344.21	313.389	344.034	489.022	489.022	310.791	619.767	272
357_HC.png	168.7043033	19.76687326	323.7439904	328.503	329.365	344.083	342.969	308.142	355.811	324.017	373.587	348.789	344.21	332.431	344.188	509.098	509.098	329.476	619.767	272
358_HC.png	170.1169028	19.88120521	333.1619412	336.582	337.6	344.004	342.206	322.19	351.222	331.496	373.587	360.156	344.21	339.902	344.145	540.972	540.972	337.426	619.767	272
367_HC.png	166.9830897	19.6275704	312.0338298	318.747	321.818	343.947	342.505	308.333	356.582	313.933	373.587	335.635	344.21	324.056	344.068	522.503	522.503	321.772	619.767	272
368_HC.png	164.2074696	19.40291917	292.5391229	302.531	303.628	344.138	342.48	310.073	364.223	264.769	373.587	292.34	344.21	308.247	344.054	483.657	483.657	304.473	619.767	272
371_HC.png	167.9789419	19.70816727	318.8418735	324.503	326.477	344.028	343.022	313.767	346.068	314.671	373.587	338.5	344.21	328.865	344.058	520.441	520.441	326.254	619.767	272
375_HC.png	161.2996943	19.16751002	271.1912829	288.324	293.639	344.069	342.504	280.905	353.506	277.471	373.587	307.818	344.21	295.907	344.156	516.161	516.161	293.522	619.767	272
376_2HC.png	170.9644209	19.94980687	338.7359901	341.205	340.135	345.175	342.843	331.37	366.182	335.836	373.587	357.27	344.21	343.406	344.139	531.777	531.777	340.315	619.767	272
376_HC.png	167.164251	19.64223227	313.2792382	319.928	323.55	344.273	342.92	302.422	357.264	308.414	373.587	332.214	344.21	325.731	344.315	490.275	490.275	323.242	619.767	272
377_HC.png	170.6990429	19.92832546	336.9965138	339.659	339.189	345.434	343.798	311.081	367	338.608	373.587	363.111	344.21	342.918	344.355	498.506	498.506	339.753	619.767	272
378_HC.png	163.8637419	19.37509576	290.0675708	301.964	306.741	344.014	342.836	279.55	346.393	302.535	373.587	329.171	344.21	308.985	344.08	500.163	500.163	306.547	619.767	272
379_HC.png	169.4633691	19.82830878	328.8252274	332.819	334.665	343.921	342.934	315.874	346.254	326.908	373.587	349.436	344.21	336.981	344.177	513.627	513.627	334.485	619.767	272
381_HC.png	169.5701124	19.83694833	329.5359165	333.351	333.56	344.13	342.615	323.688	349.77	321.211	373.587	343.723	344.21	336.525	343.974	517.854	517.854	333.567	619.767	272
382_2HC.png	164.6230575	19.43655822	295.5097891	305.755	308.828	344.097	342.09	290.792	344.3	292.307	373.587	321.175	344.21	311.829	344.059	489.65	489.65	308.896	619.767	272
382_HC.png	168.7229369	19.76838136	323.8693116	328.708	330.756	343.978	342.681	305.316	343.997	328.215	373.587	351.376	344.21	333.237	344.193	507.359	507.359	330.613	619.767	272
383_HC.png	171.3452554	19.98063518	341.2231351	343.27	344.333	344.301	343.101	347.555	363.04	318.104	373.587	341.506	344.079	346.575	344.283	536.14	536.14	344.348	619.767	272
384_2HC.png	159.1106944	18.99022012	254.4101744	277.036	281.737	344.115	342.495	275.132	359.335	253.945	373.587	281.16	344.21	284.935	344.096	474.012	474.012	281.844	619.767	222
384_HC.png	164.3380979	19.41349278	293.4749256	304.221	306.148	344.121	342.601	304.154	359.684	273.058	373.587	297.981	344.21	309.814	344.27	474.613	474.613	306.478	619.767	272
386_HC.png	171.5767805	19.99937767	342.7300311	344.736	345.59	343.905	342.821	348.071	365.532	315.288	373.587	334.488	345.219	347.846	344.379	510.569	510.569	345.262	619.767	272
397_HC.png	167.2668993	19.65053985	313.9835171	320.956	322.754	344.082	342.516	311.648	349.934	302.623	373.587	319.402	344.21	325.529	344.32	474.185	474.185	322.751	619.767	272
398_HC.png	167.6898039	19.68476657	316.8746878	322.626	325.266	344.024	342.807	316.584	349.77	315.621	373.587	338.164	344.21	327.622	343.988	535.734	535.734	325.561	619.767	272
400_HC.png	168.1495308	19.72197352	319.9989423	325.314	327.732	343.894	342.79	320.23	349.503	308.442	373.587	330.324	344.21	329.99	344.096	511.325	511.325	327.598	619.767	272
401_HC.png	170.1183725	19.88132417	333.1716555	336.536	338.677	343.921	342.772	320.876	352.246	329.034	373.587	349.165	344.21	340.808	344.191	510.385	510.385	338.515	619.767	272
404_2HC.png	170.055357	19.87622364	332.754995	336.168	337.712	343.844	342.703	325.949	343.483	323.46	373.587	342.799	344.21	340.014	344.01	509.363	509.363	337.537	619.767	272
408_HC.png	170.9235709	19.94650017	338.4685735	340.787	341.626	345.092	343.328	309.902	353.976	339.808	373.587	367.185	344.079	344.726	344.497	499.189	499.189	341.787	619.767	272
409_HC.png	165.9259423	19.54201145	304.702542	313.272	316.487	344.117	342.971	293.215	348.593	306.437	373.587	328.308	344.21	319.096	344.303	483.932	483.932	316.386	619.767	272
412_HC.png	164.326266	19.41253506	293.3902416	304.34	308.855	344.053	342.745	289.87	351.87	296.875	373.587	325.153	344.21	311.045	344.301	509.631	509.631	308.728	619.767	272
414_HC.png	168.9408093	19.7860148	325.3324066	329.863	331.895	344.118	343.182	323.314	362.129	319.2	373.587	344.481	344.21	334.15	344.139	540.819	540.819	332.044	619.767	272
416_HC.png	159.1219568	18.99113247	254.4981992	277.465	281.098	344.015	342.636	264.118	346.451	264.671	373.587	290.119	344.21	285.026	343.968	469.377	469.377	281.708	619.767	222
417_HC.png	169.7450514	19.8511076	330.6986362	334.515	336.463	343.877	342.937	315.625	352.567	333.53	373.587	358.706	344.21	338.592	344.133	530.833	530.833	336.296	619.767	272
420_HC.png	171.0948239	19.96036276	339.5888213	342.27	343.247	344.157	342.413	322.601	354.248	337.201	373.587	353.987	343.352	345.758	344.021	500.567	500.567	343.123	619.767	272
422_HC.png	165.3308929	19.49385024	300.5262575	309.592	312.845	344.083	342.432	303.593	363.238	289.83	373.587	320.438	344.21	315.298	344.214	510.862	510.862	312.605	619.767	272
425_2HC.png	166.3742213	19.5782927	307.8248563	315.543	318.284	344.07	342.697	303.888	354.925	301.543	373.587	325.371	344.21	320.852	344.198	496.079	496.079	318.148	619.767	272
425_HC.png	162.2266803	19.24256735	278.1080975	293.122	298.29	344.052	342.428	281.482	349.503	284.065	373.587	311.591	344.21	300.581	344.289	501.583	501.583	298.138	619.767	272
426_2HC.png	142.2537932	17.62099774	97.29008221	206.44	212.751	344.094	342.29	188.524	349.503	198.898	373.587	233.001	344.21	214.997	343.889	455.643	455.643	212.622	619.767	179
426_3HC.png	142.112057	17.60944592	95.70730633	206.051	211.837	344.156	342.599	191.409	358.325	192.206	373.587	224.786	344.21	214.26	344.117	438.484	438.484	211.66	619.767	179
426_4HC.png	155.508531	18.69828615	225.2836577	259.474	267.165	344.119	342.418	251.991	356.139	253.737	373.587	273.521	344.21	269.52	343.919	472.236	472.236	267.01	619.767	222
426_HC.png	145.0561419	17.84924344	127.5501289	216.083	223.772	344.125	342.689	200.207	348.52	208.611	373.587	238.817	344.21	226.009	344.244	448.62	448.62	223.558	619.767	179
428_HC.png	170.4115321	19.90505312	335.1059438	338.241	339.958	344.059	342.998	309.961	346.773	341.716	373.587	366.136	344.21	342.323	344.295	513.624	513.624	339.755	619.767	272
431_2HC.png	162.7503215	19.28496169	281.968213	295.832	299.392	344.068	342.76	274.775	352.112	289.882	373.587	319.091	344.21	302.698	344.301	487.297	487.297	299.636	619.767	272
431_HC.png	165.7356125	19.52660699	303.3707141	312.175	315.406	344.037	342.03	289.803	346.393	308.923	373.587	333.083	344.21	318.032	344.163	493.001	493.001	315.302	619.767	272
434_2HC.png	167.5312801	19.67193684	315.7928959	321.865	324.981	344.142	343.084	300.719	354.355	317.757	373.587	349.034	344.21	327.179	344.344	517.938	517.938	324.804	619.767	272
434_HC.png	167.7409361	19.68890483	317.223128	323.045	325.871	344.12	342.926	300.882	353.525	319.552	373.587	348.833	344.21	328.186	344.29	512.347	512.347	325.68	619.767	272
438_HC.png	169.3082218	19.81575164	327.7905952	331.843	333.022	343.985	342.926	319.163	344.31	322.496	373.587	348.137	344.21	335.556	344.079	522.63	522.63	332.891	619.767	272
440_2HC.png	166.2112541	19.5651031	306.6921068	314.145	316.446	344.276	342.83	334.061	355.411	284.523	373.587	315.615	344.21	318.783	344.357	559.906	559.906	316.23	619.767	272
446_HC.png	170.8603129	19.94137963	338.0542217	340.729	341.249	344.436	343.127	316.47	360.188	341.858	373.587	363.389	344.079	344.077	344.302	510.924	510.924	341.298	619.767	272
448_HC.png	170.8778209	19.94279684	338.1689319	340.738	342.983	344.256	342.841	316.713	359.499	337.666	373.587	364.671	344.079	345.053	344.438	515.932	515.932	342.77	619.767	272
450_HC.png	168.0688464	19.7154435	319.4520035	324.928	326.968	344.071	342.708	304.942	344.791	317.799	373.587	343.191	344.21	329.627	344.084	501.102	501.102	326.887	619.767	272
451_HC.png	165.2789836	19.48964881	300.1601892	309.61	312.582	344.054	342.501	301.091	346.719	299.982	373.587	322.4	344.21	315.083	343.786	511.924	511.924	312.382	619.767	272
452_HC.png	167.2364541	19.64807584	313.7747334	320.231	322.994	344.02	342.763	301.675	346.213	315.718	373.587	341.472	344.21	325.404	344.317	508.629	508.629	322.868	619.767	272
453_2HC.png	165.8252444	19.53386142	303.998373	312.571	314.569	344.01	342.571	296.965	346.068	306.392	373.587	329.906	344.21	317.625	344.124	503.271	503.271	314.67	619.767	272
454_HC.png	170.0773229	19.87800158	332.9002701	336.384	338.902	343.985	343.265	315.928	355.364	339.286	373.587	358.064	344.21	340.908	344.339	523.029	523.029	338.826	619.767	272
460_HC.png	169.9742372	19.86965778	332.2181663	335.487	336.936	344.082	342.973	335.751	365.482	312.194	373.587	338.467	344.21	339.248	344.361	527.517	527.517	336.985	619.767	272
461_HC.png	168.9354208	19.78557868	325.2962696	329.708	331.636	344.104	342.943	311.265	350.925	320.679	373.587	347.834	344.21	334.121	344.062	507.443	507.443	331.496	619.767	272
462_2HC.png	168.3727876	19.74004241	321.5093178	326.478	329.635	344.078	343.119	310.854	347.918	319.448	373.587	344.26	344.21	331.829	344.407	512.872	512.872	329.789	619.767	272
463_HC.png	171.2620684	19.97390112	340.6807635	342.926	344.148	343.984	342.916	335.862	364.463	332.772	373.587	350.297	343.432	346.346	344.307	525.817	525.817	344.045	619.767	272
464_HC.png	169.1677178	19.80437976	326.851887	331.175	332.914	343.956	343.109	311.707	346.254	326.179	373.587	349.68	344.21	335.384	344.195	510.24	510.24	332.749	619.767	272
469_2HC.png	167.0219004	19.63071145	312.3009004	319.139	322.443	344.028	343.359	324.683	362.516	297.329	373.587	309.943	344.21	324.786	344.169	499.218	499.218	322.808	619.767	272
469_HC.png	168.8194259	19.77619065	324.5177736	329.229	331.264	344.005	342.709	316.745	350.411	320.254	373.587	351.018	344.21	333.438	344.449	539.924	539.924	331.143	619.767	272
476_HC.png	171.2597836	19.97371617	340.6658602	343.024	345.246	344.33	343.227	323.343	347.89	343.589	373.587	362.721	343.745	347.36	344.018	523.359	523.359	345.486	619.767	272
482_3HC.png	171.2807939	19.97541696	340.8028959	343.117	345.246	344.299	343.274	324.208	353.165	340.293	373.587	360.212	343.522	347.309	344.292	517.065	517.065	345.266	619.767	272
483_2HC.png	168.6416682	19.76180394	323.3225154	328.336	330.335	344.002	342.553	310.477	352.169	324.082	373.587	344.362	344.21	332.738	344.166	509.344	509.344	330.113	619.767	272
492_HC.png	169.8894332	19.86279375	331.6563957	335.295	336.576	343.987	343.102	320.458	351.941	324.537	373.587	344.972	344.21	339.097	344.182	503.499	503.499	336.43	619.767	272
493_HC.png	170.624673	19.92230559	336.508089	339.452	339.583	344.455	342.94	324.501	346.134	327.552	373.587	348.225	344.21	342.549	344.114	502.847	502.847	339.642	619.767	272
503_HC.png	165.9816361	19.54651904	305.0915588	313.088	315.062	344.105	342.601	317.89	368.069	281.1	373.587	308.774	344.21	317.935	343.984	497.494	497.494	314.986	619.767	272
507_2HC.png	166.596496	19.5962822	309.3655929	316.786	319.535	344.131	342.865	299.997	351.222	316.786	373.587	345.087	344.21	321.859	344.17	530.859	530.859	319.406	619.767	272
507_HC.png	166.5682479	19.59399598	309.1700558	316.6	319.359	344.131	342.865	299.857	351.222	316.633	373.587	344.966	344.21	321.696	344.164	530.646	530.646	319.236	619.767	272
541_HC.png	166.8799045	19.61921933	311.3230698	318.318	321.554	344.399	342.645	298.052	347.096	308.077	373.587	334.808	344.21	324.018	344.542	484.499	484.499	321.426	619.767	272
544_HC.png	171.489153	19.99228395	342.1601528	344.361	346.196	344.121	342.485	325.518	343.601	341.684	373.587	363.469	343.971	348.252	344.301	524.753	524.753	346.146	619.767	272
549_HC.png	169.2720479	19.81282384	327.549074	331.889	333.499	344.071	342.922	306.843	358.054	335.601	373.587	365.403	344.21	335.85	344.22	531.586	531.586	333.31	619.767	272
550_HC.png	153.8935542	18.56730775	211.5492028	251.964	259.798	344.161	342.265	247.203	357.697	236.655	373.587	272.54	344.21	262.057	344.036	499.509	499.509	259.571	619.767	222
561_3HC.png	165.0181467	19.468537	298.3164279	307.986	310.952	344.056	342.319	306.584	359.644	287.558	373.587	315.785	344.21	313.453	343.944	517.142	517.142	310.694	619.767	272
604_HC.png	160.1752431	19.07644854	262.652144	282.867	288.349	344.269	342.717	280.38	345.91	272.545	373.587	302.082	344.21	290.577	344.284	532.386	532.386	288.306	619.767	272
613_2HC.png	169.8359971	19.85846866	331.3021216	334.978	335.952	343.999	343.002	319.059	354.388	328.645	373.587	351.014	344.21	338.532	344.213	517.379	517.379	335.813	619.767	272
613_3HC.png	169.757052	19.85207891	330.778306	334.967	334.928	344.388	342.556	330.141	358.69	332.721	373.587	364.119	344.21	337.259	344.216	572.234	572.234	334.583	619.767	272
796_HC.png	334.8674606	37.88593008	2698.744443	2785.26	3309.22	2655.23	2673.44	2531.81	2548.72	2872.25	2494.94	2683.91	2686.49	3432.06	2628.71	940.917	940.917	3305.73	619.767	2966
799_HC.png	347.4173878	40.39607317	2325.040054	2875.44	4065.76	2654.21	2684.42	2836.84	2583.7	3224.17	2494.94	2940.52	2686.49	4251.75	2630.93	966.238	966.238	4057.13	619.767	3617
802_HC.png	331.1102483	37.19657607	2699.077683	2736.67	3129.81	2647.17	2677.33	2420.21	2646.53	2700.29	2494.94	2468.73	2686.49	3236.37	2638.44	878.665	878.665	3126.11	619.767	2966
803_HC.png	331.227243	37.21764432	2699.587163	2742.51	3136.31	2650.7	2667.71	2324.79	2544.72	2825.9	2494.94	2607.32	2686.49	3243.74	2638.44	881.587	881.587	3131.29	619.767	2966
805_HC.png	331.7952537	37.3202883	2701.620665	2753.75	3155.47	2643.03	2677.63	2432.53	2565.07	2844.08	2494.94	2663.8	2686.49	3269.52	2578.85	964.933	964.933	3160.91	619.767	2966
003_HC.png	167.9950288	19.70946923	318.9510997	324.686	326.864	344.514	343.075	299.343	351.954	319.744	373.587	341.67	344.21	329.715	344.567	475.15	475.15	326.972	619.767	272
005_HC.png	167.8514365	19.69784791	317.975314	323.518	325.522	344.105	342.799	308.824	361.187	312.522	373.587	341.229	344.21	328.127	344.346	510.808	510.808	325.445	619.767	272
008_HC.png	103.746293	14.45543138	-601.7645722	422.207	93.6141	344.136	341.349	89.4426	349.195	67.2023	373.587	113.439	344.21	97.8411	344.166	349.339	349.339	94.7744	619.767	90
009_HC.png	331.3578024	37.2411849	2700.119553	2735.62	3118.19	2641.86	2686.91	2509.73	2503.94	2774.59	2494.94	2563.5	2686.49	3229.12	2636.88	974.098	974.098	3115.11	619.767	2966
010_HC.png	171.3484441	19.9808933	341.2439144	343.478	343.905	344.122	342.403	327.006	346.393	333.711	373.587	355.428	343.223	346.597	344.077	507.048	507.048	343.876	619.767	272
013_HC.png	166.4875505	19.58746486	308.6110271	316.063	318.795	344.022	342.417	308.268	349.635	304.026	373.587	322.55	344.21	321.32	343.969	497.642	497.642	318.7	619.767	272
019_HC.png	124.507208	16.1684964	-148.445643	180.57	151.081	344.224	342.566	138.384	359.335	121.97	373.587	165.811	344.21	153.592	344.371	409.001	409.001	150.938	619.767	144
024_HC.png	163.3419457	19.33285653	286.2898935	298.881	303.546	344.037	342.522	285.804	345.903	297.837	373.587	320.135	344.21	305.88	344.095	508.536	508.536	303.441	619.767	272
030_HC.png	105.3415153	14.58741248	-558.8561279	365.158	100.36	344.163	341.246	85.3371	356.742	79.0127	373.587	120.853	344.21	102.845	344.326	355.473	355.473	100.319	619.767	90
031_HC.png	166.5606855	19.59338393	309.1176948	316.56	319.334	344.144	342.844	310.267	355.413	295.54	373.587	320.199	344.21	321.801	344.332	491.305	491.305	319.204	619.767	272
033_HC.png	114.5062944	15.3447491	-339.9658086	217.577	123.015	344.269	341.218	111.91	349.195	101.586	373.587	143.653	344.21	125.366	344.238	419.545	419.545	123.048	619.767	114
040_HC.png	163.1577194	19.31794289	284.9485967	298.008	301.942	344.032	342.285	284.223	349.177	294.059	373.587	317.078	344.21	304.657	344.126	499.347	499.347	301.913	619.767	272
041_HC.png	165.5796017	19.51398005	302.2762539	311.238	312.785	343.96	343.019	291.269	353.571	305.36	373.587	329.317	344.21	316.368	344.16	490.682	490.682	313.22	619.767	272
044_HC.png	128.0679519	16.46092608	-90.48151111	179.72	162.976	344.25	342.066	146.248	359.684	138.816	373.587	176.777	344.21	165.275	344.487	409.652	409.652	162.885	619.767	144
049_HC.png	163.1708109	19.31900269	285.044043	297.959	303.291	344.034	342.313	293.397	350.665	285.345	373.587	303.673	344.21	305.549	344.28	488.137	488.137	303.404	619.767	272
053_HC.png	153.5352505	18.53823958	208.441077	250.199	257.031	344.101	342.587	238.191	349.503	239.731	373.587	270.364	344.21	260.155	344.11	464.526	464.526	257.192	619.767	222
054_HC.png	159.0428677	18.98472551	253.8796703	276.655	283.909	344.255	342.923	257.027	349.125	274.679	373.587	304.111	344.21	286.123	344.315	480.961	480.961	283.8	619.767	222
056_HC.png	159.9587763	19.05891623	260.9888859	281.088	286.352	344.144	342.411	278.299	355.413	257.6	373.587	289.5	344.21	289.124	344.204	480.058	480.058	286.289	619.767	272
070_HC.png	170.220949	19.88962687	333.8492269	337.013	337.936	343.942	343.082	323.26	353.571	327.899	373.587	349.2	344.21	340.526	344.179	511.816	511.816	337.86	619.767	272
071_HC.png	110.8920594	15.04630818	-420.8997686	253.627	114.166	344.25	342.502	97.7826	354.632	89.4591	373.587	133.555	344.21	116.467	344.487	359.896	359.896	114.025	619.767	114
072_HC.png	165.1593942	19.47996944	299.3157523	308.728	312.931	343.961	342.964	305.582	358.409	293.05	373.587	313.403	344.21	315.206	344.211	501.729	501.729	313.078	619.767	272
073_HC.png	106.5597156	14.68817625	-527.0931221	331.372	103.679	344.182	341.535	88.5473	355.181	83.1446	373.587	123.741	344.21	105.909	344.326	365.545	365.545	103.558	619.767	90
077_HC.png	115.954001	15.46419201	-309.3907939	207.53	125.454	344.198	341.067	113.542	346.918	98.9574	373.587	142.307	344.21	128.644	344.319	383.311	383.311	125.744	619.767	114
080_HC.png	102.4668959	14.34955856	-637.2801271	468.402	93.7418	344.201	341.237	89.3914	357.159	63.0034	373.587	111.21	344.21	96.0418	344.286	368.706	368.706	93.6223	619.767	90
082_HC.png	167.0936223	19.6365161	312.7940673	319.379	322.71	344.234	343.097	305.858	349.125	307.623	373.587	333.2	344.21	324.966	344.187	499.367	499.367	322.659	619.767	272
084_HC.png	168.902214	19.78289109	325.0735209	329.63	332.524	343.968	342.698	314.458	350.665	323.224	373.587	338.373	344.21	334.681	344.213	492.202	492.202	332.443	619.767	272
086_HC.png	155.4083411	18.69016236	224.4443764	258.852	265.984	344.159	342.417	257.534	348.808	245.274	373.587	267.685	344.21	268.546	343.971	473.737	473.737	265.869	619.767	222
090_HC.png	157.8824811	18.89071018	244.7006658	270.946	277.188	344.126	342.802	257.702	349.499	260.245	373.587	288.433	344.21	279.989	344.332	468.447	468.447	277.196	619.767	222
094_HC.png	170.9923937	19.95207121	338.9190377	341.501	341.315	344.677	343.094	323.588	349.967	334.207	373.587	354.421	344.079	344.421	344.112	505.849	505.849	341.473	619.767	272
097_HC.png	98.35058746	14.00884454	-758.4570344	771.236	85.203	344.336	340.913	76.0293	355.122	60.8379	373.587	110.803	344.21	87.5399	344.392	389.363	389.363	85.3408	619.767	90
100_HC.png	167.6041376	19.67783338	316.2903757	322.114	323.787	344.237	342.856	302.519	346.749	311.459	373.587	338.922	344.21	326.917	344.238	491.54	491.54	323.963	619.767	272
101_HC.png	170.9635608	19.94973725	338.7303611	341.709	339.749	345.51	343.765	331.787	355.345	325.724	373.587	340.647	344.21	343.656	344.372	495.376	495.376	340.337	619.767	272
102_HC.png	170.9851641	19.95148599	338.8717345	341.294	342.887	343.873	343.455	327.405	346.088	336.042	373.587	354.851	343.352	345.101	344.051	518.666	518.666	342.84	619.767	272
107_HC.png	167.5350377	19.67224096	315.8185659	321.848	325.188	344.036	342.806	298.5	346.393	324.462	373.587	347.705	344.21	327.411	344.044	506.649	506.649	325.09	619.767	272
108_HC.png	167.6976673	19.68540297	316.9282881	322.809	325.987	344.234	343.011	306.945	358.563	313.449	373.587	337.233	344.21	328.203	344.315	498.545	498.545	325.889	619.767	272
110_HC.png	167.0911582	19.63631667	312.7771317	318.838	319.749	344.444	340.618	331.373	378.294	305.934	373.587	345.547	344.21	322.359	344.577	586.662	586.662	319.71	619.767	272
111_HC.png	115.5154041	15.42801205	-318.5456907	210.908	126.32	344.25	342.59	106.309	359.704	105.284	373.587	147.125	344.21	128.588	344.487	376.628	376.628	126.185	619.767	114
112_HC.png	169.1293789	19.80127677	326.595458	330.825	332.192	344.067	342.925	326.801	363.351	309.268	373.587	332.529	344.21	334.689	344.172	505.715	505.715	332.074	619.767	272
115_HC.png	170.243584	19.89145898	333.9986309	336.889	336.988	344.314	342.512	332.139	345.91	329.515	373.587	354.948	344.21	339.666	343.995	546.132	546.132	336.896	619.767	272
116_HC.png	165.3090921	19.49208573	300.3725512	309.273	310.778	344.279	343.021	311.312	356.864	290.491	373.587	322.509	344.21	313.836	344.326	533.791	533.791	310.774	619.767	272
120_HC.png	155.8519303	18.72612856	228.1477815	260.994	268.935	344.287	342.601	239.609	347.096	259.681	373.587	290.805	344.21	271.402	344.315	464.693	464.693	268.853	619.767	222
122_HC.png	164.5290603	19.42894989	294.8395538	304.933	307.497	344.315	342.443	310.43	357.159	278.805	373.587	316.41	344.21	310.178	344.159	534.742	534.742	307.378	619.767	272
125_HC.png	111.2349155	15.0746332	-412.9315452	249.096	114.886	344.241	341.097	101.62	356.198	89.9382	373.587	130.795	344.21	117.185	344.487	367.496	367.496	114.755	619.767	114
132_HC.png	129.7083369	16.59547931	-65.39143247	180.717	168.038	344.241	341.983	147.602	353.193	147.936	373.587	184.744	344.21	170.453	344.241	411.737	411.737	167.902	619.767	144
137_HC.png	170.5784301	19.91856248	336.2041762	339.071	339.128	344.524	342.646	327.944	350.824	320.248	373.587	343.571	344.21	342.146	344.298	499.598	499.598	339.2	619.767	272
140_HC.png	163.7088741	19.36255951	288.9496313	300.814	305.422	343.952	342.463	290.559	346.522	293.77	373.587	318.055	344.21	307.718	344.058	507.539	507.539	305.368	619.767	272
143_HC.png	164.450296	19.42257448	294.2771865	304.794	308.735	343.979	342.395	318.077	346.451	274.584	373.587	295.236	344.21	311.227	344.01	505.847	505.847	309.099	619.767	272
145_HC.png	159.3563352	19.01011869	256.3259911	278.243	285.277	344.082	342.756	260.678	344.791	277.092	373.587	305.552	344.21	287.472	344.07	492.575	492.575	285.233	619.767	272
155_HC.png	160.2275669	19.08068629	263.0532269	281.856	285.902	344.115	342.672	275.565	363.238	260.898	373.587	297.528	344.21	289.588	344.19	491.035	491.035	286.297	619.767	272
158_HC.png	167.1217972	19.63879636	312.9876656	319.56	322.885	344.007	343.015	303.541	346.094	314.65	373.587	338.116	344.21	325.097	344.075	509.441	509.441	322.796	619.767	272
165_HC.png	169.2330488	19.8096674	327.2885689	331.255	332.457	344.079	342.748	311.022	350.008	325.786	373.587	354.196	344.21	335.248	344.397	513.592	513.592	332.47	619.767	272
166_HC.png	171.1893535	19.96801485	340.2062579	342.574	342.012	345.272	343.859	319.86	357.762	335.273	373.587	357.52	344.079	345.512	344.316	496.592	496.592	342.416	619.767	272
168_HC.png	165.0117827	19.4680219	298.2713524	308.051	312.482	344.066	342.78	291.552	348.593	303.352	373.587	324.618	344.21	314.7	344.317	492.214	492.214	312.365	619.767	272
169_HC.png	166.1240856	19.55804816	306.0851259	314.064	318.096	344.008	342.803	294.999	350.525	317.587	373.587	339.089	344.21	320.24	344.166	514.656	514.656	318.067	619.767	272
176_HC.png	169.8129692	19.8566048	331.1493792	334.491	335.886	344.036	342.777	325.966	348.193	330.296	373.587	353.574	344.21	338.202	344.039	541.46	541.46	335.856	619.767	272
181_HC.png	162.1703971	19.23801044	277.6912	292.618	297.694	344.009	342.667	283.99	346.068	285.811	373.587	311.3	344.21	300.036	344.003	509.731	509.731	297.619	619.767	272
184_HC.png	112.417828	15.17233753	-385.9134697	235.849	118.04	344.25	341.146	107.954	356.198	90.1907	373.587	130.813	344.21	120.342	344.487	370.583	370.583	118.062	619.767	114
188_HC.png	155.3288484	18.68371661	223.7772931	258.61	266.171	344.134	342.413	248.972	359.684	246.248	373.587	274.81	344.21	268.65	344.332	465.291	465.291	266.048	619.767	222
194_HC.png	170.0783348	19.87808349	332.906962	336.083	337.153	344.038	343.195	324.514	351.467	319.753	373.587	347.596	344.21	339.7	344.311	511.805	511.805	337.065	619.767	272
201_HC.png	163.7177424	19.36327739	289.0137228	300.905	305.109	344.072	342.285	293.099	354.045	293.602	373.587	320.738	344.21	307.434	343.887	523.055	523.055	305.063	619.767	272
202_HC.png	168.8463753	19.7783718	324.698747	328.764	330.831	343.933	342.591	327.858	353.421	317.406	373.587	333.914	344.21	333.186	344.072	521.531	521.531	330.784	619.767	272
204_HC.png	170.101574	19.87996449	333.0606145	336.334	337.851	343.958	342.716	323.123	359.178	326.758	373.587	344.953	344.21	340.269	344.166	502.256	502.256	337.769	619.767	272
207_HC.png	167.4226828	19.6631478	315.0504656	321.246	323.835	344.007	342.175	302.897	346.094	316.872	373.587	339.833	344.21	326.343	344.061	502.154	502.154	323.758	619.767	272
208_HC.png	345.7373119	40.04010035	2420.487075	2866.84	3950.5	2655.05	2687.52	2729.23	2639.42	3412.8	2494.94	3113.42	2686.49	4128.54	2629.99	966.798	966.798	3944.6	619.767	3617
210_HC.png	168.1005935	19.71801289	319.6672792	324.537	325.418	344.351	342.576	322.528	347.757	317.192	373.587	340.011	344.21	328.33	344.297	535.142	535.142	325.424	619.767	272
211_HC.png	331.3363827	37.23732066	2700.034838	2742.59	3120.38	2648.85	2667.11	2405.73	2576.01	2800.13	2494.94	2609.4	2686.49	3234.27	2630.93	912.853	912.853	3117.82	619.767	2966
213_HC.png	103.8309763	14.46243847	-599.4487039	415.121	97.6563	344.25	342.317	84.4506	354.632	69.8478	373.587	118.839	344.21	99.8164	344.487	345.755	345.755	97.5036	619.767	90
216_HC.png	136.8403282	17.17924107	32.96417502	191.364	191.773	344.247	342.277	174.783	359.335	168.48	373.587	205.32	344.21	194.384	344.125	432.162	432.162	191.673	619.767	179
217_HC.png	100.4785526	14.18499073	-694.4745611	589.793	90.236	344.25	341.025	74.1867	356.198	68.443	373.587	113.974	344.21	92.4031	344.487	349.485	349.485	90.1141	619.767	90
220_HC.png	169.7643841	19.85267237	330.8269776	334.402	335.976	343.904	342.955	322.018	346.094	323.03	373.587	346.322	344.21	338.343	344.047	512.695	512.695	335.862	619.767	272
221_HC.png	170.0740355	19.87773549	332.8785304	336.159	337.645	344.137	342.922	321.834	355.161	322.234	373.587	347.847	344.21	340.069	344.212	505.283	505.283	337.527	619.767	272
223_HC.png	162.4454476	19.26027926	279.7248395	294.137	299.37	343.982	342.48	285.715	349.635	285.457	373.587	307.94	344.21	301.656	343.848	498.374	498.374	299.289	619.767	272
224_HC.png	103.2690682	14.41594201	-614.8961238	437.44	96.3294	344.25	341.103	82.2693	356.198	71.9402	373.587	116.827	344.21	98.5131	344.487	351.354	351.354	96.2399	619.767	90
225_HC.png	159.7306084	19.0404354	259.2287793	280.127	286.896	344.142	342.86	264.481	347.918	274.381	373.587	303.186	344.21	289.132	344.204	486.131	486.131	286.796	619.767	272
226_HC.png	165.9396872	19.54312389	304.7985777	313.039	317	344.127	342.769	294.971	344.791	308.48	373.587	332.896	344.21	319.237	344.181	499.458	499.458	316.894	619.767	272
229_HC.png	126.1078942	16.30001425	-121.7789243	179.173	156.084	344.25	342.502	152.772	354.632	119.213	373.587	161.396	344.21	158.5	344.487	406.305	406.305	155.968	619.767	144
230_HC.png	168.4505755	19.74633806	322.0345318	326.579	327.999	344.195	342.812	309.705	351.52	312.885	373.587	345.219	344.21	330.996	344.328	503.726	503.726	328.1	619.767	272
232_HC.png	169.865251	19.86083645	331.4960991	334.962	333.735	345.267	343.445	315.516	351.711	332.581	373.587	357.392	344.21	337.634	344.482	518.545	518.545	334.343	619.767	272
233_HC.png	148.7878334	18.15275341	164.9890412	229.63	238.495	344.182	342.469	224.655	348.808	221.412	373.587	244.789	344.21	240.782	344.08	461.282	461.282	238.466	619.767	222
237_HC.png	168.216445	19.7273891	320.4520958	325.41	326.034	344.078	342.649	329.986	364.223	295.175	373.587	321.244	344.21	329.037	344.231	506.57	506.57	326.051	619.767	272
239_HC.png	166.2486626	19.56813073	306.9523597	313.793	316.499	344.389	343.51	309.587	360.812	316.413	373.587	337.258	344.21	319.203	344.185	534.45	534.45	316.471	619.767	272
240_HC.png	136.0022223	17.11074632	22.25260442	189.412	188.723	344.25	341.926	177.719	354.632	158.197	373.587	195.54	344.21	191.336	344.241	420.035	420.035	188.605	619.767	179
242_HC.png	131.2221756	16.7195583	-43.09349378	181.562	172.502	344.203	342.295	162.517	353.012	145.99	373.587	186.565	344.21	174.941	344.296	452.872	452.872	172.551	619.767	144
245_HC.png	166.0674898	19.55346759	305.6906223	313.074	315.945	344.35	343.736	305.729	357.87	317.814	373.587	335.355	344.21	318.62	344.205	525.194	525.194	315.894	619.767	272
251_HC.png	169.9251953	19.86568832	331.8933655	335.472	336.441	344.069	343.283	317.613	357.633	341.129	373.587	372.386	344.21	338.751	344.073	558.158	558.158	336.415	619.767	272
252_HC.png	161.1503735	19.1554186	270.0668896	287.438	292.124	344.025	342.545	271.233	350.658	281.824	373.587	311.025	344.21	294.965	344.409	494.508	494.508	292.136	619.767	272
256_HC.png	99.29530475	14.08704688	-729.6922841	681.79	87.9048	344.25	341.103	71.4891	354.632	65.3634	373.587	113.378	344.21	90.0431	344.487	342.292	342.292	87.8179	619.767	90
260_HC.png	171.5392034	19.99633568	342.4857188	344.518	345.553	343.932	343.106	330.756	343.483	335.892	373.587	356.112	343.672	347.875	344.266	514.832	514.832	345.468	619.767	272
261_HC.png	171.0549268	19.95713314	339.3280287	341.516	341.528	343.942	343.081	340.754	357.697	318.571	373.587	346.989	344.21	344.143	344.287	530.213	530.213	341.443	619.767	272
272_HC.png	170.6631376	19.9254191	336.7607579	339.495	341.413	344.247	342.454	329.144	350.144	328.775	373.587	349.172	344.21	343.637	344.314	518.641	518.641	341.605	619.767	272
275_HC.png	164.5786016	19.43295987	295.1929221	305.609	308.773	343.988	342.639	288.627	349.623	299.636	373.587	325.856	344.21	311.632	344.266	498.268	498.268	308.807	619.767	272
276_HC.png	169.4423157	19.82660477	328.6849445	332.45	334.126	344.344	343.022	340.631	359.684	304.171	373.587	324.659	344.21	336.579	344.264	517.571	517.571	334.477	619.767	272
277_HC.png	105.5661874	14.605998	-552.9333461	357.51	100.807	344.142	341.139	88.6481	357.661	76.8893	373.587	119.675	344.21	103.24	344.333	362.221	362.221	100.72	619.767	90
285_HC.png	165.3383428	19.49445322	300.5787717	309.71	313.715	343.981	342.667	291.326	349.967	310.533	373.587	334.056	344.21	315.994	344.129	509.251	509.251	313.62	619.767	272
288_HC.png	102.4124449	14.34505226	-638.8137804	474.452	94.2877	344.25	341.103	81.311	354.632	68.3134	373.587	115.756	344.21	96.4929	344.487	348.837	348.837	94.1791	619.767	90
298_HC.png	166.287733	19.57129286	307.2240251	314.952	319.54	344.277	342.895	292.116	346.053	316.647	373.587	339.267	344.21	321.617	344.505	498.411	498.411	319.563	619.767	272
304_HC.png	330.8897419	37.15693562	2698.035134	2732.48	3116.57	2655.08	2678.18	2359.86	2633.12	2815.61	2494.94	2610.16	2686.49	3223	2639.28	906.433	906.433	3114.28	619.767	2966
307_HC.png	170.0142024	19.87289257	332.4827104	335.759	336.992	344.011	342.911	319.91	355.886	336.403	373.587	358.994	344.21	339.394	344.312	532.256	532.256	336.88	619.767	272
309_HC.png	102.4523859	14.34835772	-637.6886386	474.334	94.2456	344.185	341.126	81.4541	355.122	71.4271	373.587	116.657	344.21	96.4684	344.319	376.265	376.265	94.2051	619.767	90
314_HC.png	169.8343651	19.85833656	331.2912975	334.713	335.865	343.996	342.744	327.469	351.222	324.296	373.587	349.949	344.21	338.222	344.092	536.744	536.744	335.772	619.767	272
319_HC.png	126.6799343	16.34699144	-112.4930509	179.569	157.678	344.377	341.449	146.504	349.195	139.287	373.587	178.593	344.21	160.093	344.242	448.804	448.804	157.554	619.767	144
324_HC.png	147.2672539	18.02913676	150.1070434	224.11	231.027	344.151	341.646	204.905	351.286	213.385	373.587	247.4	344.21	234.364	344.332	424.231	424.231	231.369	619.767	222
334_HC.png	168.5989085	19.75834323	323.0345881	328.835	327.862	344.829	342.856	311.949	359.126	314.827	373.587	329.042	344.21	331.873	344.315	466.673	466.673	328.623	619.767	272
